# Supplementary material for: Dihydroquercetin in Obesity and Prediabetes: Case Report and Insights from Molecular Modeling
Source: Int J Mol Sci. 2026 Mar 20;27(6):2846. doi: 10.3390/ijms27062846 (PMC13026499; doi:10.3390/ijms27062846)
Supplement: Supplementary file 1 [file ijms-27-02846-s001.zip]

Archive with 1 entries (1 files):
- ijms-4173481-supplementary.pdf
